# Supplementary material for: An integrative taxonomic approach reveals unexplored diversity in Croatian planarians
Source: Front Zool. 2026 Mar 16;23:13. doi: 10.1186/s12983-026-00603-8 (PMC13067409; doi:10.1186/s12983-026-00603-8)
Supplement: Supplementary file 1 — Additional file 1. [file 12983_2026_603_MOESM1_ESM.xlsx]

## Sheet: Sheet1
	primer name	sense	primer sequence 5'->3'	annealing	source
	MVCOI900 F	F	GGITTTGGIAAWTGRTTRRTWCC	50	This paper
	MVCOI900_R2	R	GAIARAACRTAATGRAARTGIGC	50	This paper
	BarS	F	GTTATGCCTGTAATGATTG	43	Álvarez-Presas et al. 2011
	COIR	R	CCWGTYARMCCHCCWAYAGTAAA	43	Lázaro et al. 2009
	References:
	Álvarez-Presas, M; Carbayo, F.; Rozas, J; Riutort, M. (2011). Land planarians (Platyhelminthes) as a model organism for fine-scale phylogeographic studies: understanding patterns of biodiversity in the Brazilian Atlantic Forest hotspot.J Evol Biol. 24, Pages 887-96
	Làzaro, E. M., Sluys, R.; Pala, M.; Stocchino, G. A.; Baguna, J.; Riutort, M. (2009). Mol Phylogenet Evol. 52 Pages 835-45
