# Supplementary material for: An integrative taxonomic approach reveals unexplored diversity in Croatian planarians
Source: Front Zool. 2026 Mar 16;23:13. doi: 10.1186/s12983-026-00603-8 (PMC13067409; doi:10.1186/s12983-026-00603-8)
Supplement: Supplementary file 4 — Additional file 4. [file 12983_2026_603_MOESM4_ESM.xlsx]

## Sheet: Sheet1
	Species	GenBank acession	Primer Pair	source
	Bdellocephala punctacta	MT628568	-	GenBank
	Camerata robusta	pending submision	MVCOI900	this paper
	Crenobia alpina	EF088226	-	GenBank
	Crenobia alpina	KM200927	-	GenBank
	Crenobia alpina	KP208776	-	GenBank
	Crenobia alpina	KY569123	-	GenBank
	Crenobia alpina	KY569129	-	GenBank
	Crenobia alpina	KY569150	-	GenBank
	Crenobia alpina	KY569153	-	GenBank
	Crenobia alpina	pending submision	MVCOI900	this paper
	Crenobia alpina	pending submision	MVCOI900	this paper
	Crenobia montenigrina	KY569154	-	GenBank
	Crenobia montenigrina	pending submision	MVCOI900	this paper
	Crenobia montenigrina	pending submision	MVCOI900	this paper
	Dendrocoelum adenodactylosum	EF088232.1	-	GenBank
	Dendrocoelum adenodactylosum	pending submision	MVCOI900	this paper
	Dendrocoelum cf. maculatum	pending submision	MVCOI900	this paper
	Dendrocoelum cf. maculatum	pending submision	MVCOI900	this paper
	Dendrocoelum cf. maculatum	pending submision	MVCOI900	this paper
	Dendrocoelum cf. maculatum	pending submision	MVCOI900	this paper
	Dendrocoelum cf. maculatum	pending submision	MVCOI900	this paper
	Dendrocoelum cf. sanctinaumi	pending submision	MVCOI900	this paper
	Dendrocoelum cf. sanctinaumi	pending submision	MVCOI900	this paper
	Dendrocoelum lacteum	AF178312	-	GenBank
	Dendrocoelum lacteum	OL716069	-	GenBank
	Dendrocoelum lacteum	pending submision	MVCOI900	this paper
	Dendrocoelum lacteum	pending submision	MVCOI900	this paper
	Dendrocoelum lacteum	pending submision	MVCOI900	this paper
	Dendrocoelum lacteum	pending submision	MVCOI900	this paper
	Dendrocoelum lacteum	pending submision	MVCOI900	this paper
	Dendrocoelum lacteum	pending submision	MVCOI900	this paper
	Dendrocoelum lacteum	pending submision	MVCOI900	this paper
	Dendrocoelum lacteum	pending submision	MVCOI900	this paper
	Dendrocoelum lacteum	pending submision	MVCOI900	this paper
	Dendrocoelum lacteum	pending submision	MVCOI900	this paper
	Dendrocoelum lacteum	pending submision	MVCOI900	this paper
	Dendrocoelum lacteum	pending submision	MVCOI900	this paper
	Dendrocoelum lacteum	pending submision	MVCOI900	this paper
	Dendrocoelum lacteum	pending submision	MVCOI900	this paper
	Dendrocoelum pigmentatum	pending submision	MVCOI900	this paper
	Dendrocoelum pigmentatum	pending submision	MVCOI900	this paper
	Dendrocoelum pigmentatum	pending submision	MVCOI900	this paper
	Dugesia arcadia	KC006969.1	-	GenBank
	Dugesia benazzi	FJ646935	-	GenBank
	Dugesia benazzi	MN525748	-	GenBank
	Dugesia gonocephala	DQ666033	-	GenBank
	Dugesia gonocephala	FJ646985 and FJ646940	-	GenBank
	Dugesia gonocephala	FJ646986 and FJ64694	-	GenBank
	Dugesia gonocephala	FJ646987 and FJ646942	-	GenBank
	Dugesia gonocephala	OL716070	-	GenBank
	Dugesia gonocephala	OL716071	-	GenBank
	Dugesia gonocephala	OL716072	-	GenBank
	Dugesia gonocephala	OL716073	-	GenBank
	Dugesia gonocephala	OL716074	-	GenBank
	Dugesia gonocephala	OL716075	-	GenBank
	Dugesia gonocephala	OL716076	-	GenBank
	Dugesia gonocephala	OL716077	-	GenBank
	Dugesia maculatum	EF088233.1	-	GenBank
	Dugesia sagitta	KC007006.1	-	GenBank
	Dugesia sicula	KC536631.1	-	GenBank
	Dugesia sicula	pending submision	MVCOI900	this paper
	Dugesia sicula	pending submision	MVCOI900	this paper
	Dugesia sp.	KC007013.1	-	GenBank
	Dugesia sp.	KC007017.1	-	GenBank
	Dugesia sp.	KC007030.1	-	GenBank
	Dugesia sp.	KC007033.1	-	GenBank
	Dugesia sp.	OL410667.1	-	GenBank
	Dugesia sp.	pending submision	MVCOI900	this paper
	Dugesia subtentaculata	MK385913	-	GenBank
	Dugesia vilafarrei	MK712650	-	GenBank
	Girardia dorotocephala	OM307166	-	GenBank
	Girardia sinensis	OM307089	-	GenBank
	Girardia sinensis	OM307121	-	GenBank
	Girardia sinensis	pending submision	MVCOI900	this paper
	Girardia tigrina	OM307087	-	GenBank
	Girardia tigrina	OM307088	-	GenBank
	Girardia tigrina	OM307091	-	GenBank
	Girardia tigrina	pending submision	MVCOI900	this paper
	Phagocata sp.	pending submision	MVCOI900	this paper
	Phagocata sp.	pending submision	MVCOI900	this paper
	Phagocata vitta	DQ666052	-	GenBank
	Phagocata. sp.	DQ666053	-	GenBank
	Planaria torva	pending submision	MVCOI900	this paper
	Planaria torva	pending submision	MVCOI900	this paper
	Planaria torva	pending submision	MVCOI900	this paper
	Planaria torva	pending submision	MVCOI900	this paper
	Planaria torva	pending submision	MVCOI900	this paper
	Polycelis felina	DQ666049	-	GenBank
	Polycelis felina	KY569155	-	GenBank
	Polycelis felina	OL716083	-	GenBank
	Polycelis felina	OL716084	-	GenBank
	Polycelis felina	OL716085	-	GenBank
	Polycelis felina	pending submision	MVCOI900	this paper
	Polycelis felina	pending submision	MVCOI900	this paper
	Polycelis felina	pending submision	MVCOI900	this paper
	Polycelis felina	pending submision	MVCOI900	this paper
	Polycelis felina	pending submision	MVCOI900	this paper
	Polycelis felina	pending submision	MVCOI900	this paper
	Polycelis felina	pending submision	MVCOI900	this paper
	Polycelis felina	pending submision	MVCOI900	this paper
	Polycelis nigra	pending submision	MVCOI900	this paper
	Polycelis sp.	pending submision	MVCOI900	this paper
	Polycelis sp.	pending submision	MVCOI900	this paper
	Polycelis sp.	pending submision	MVCOI900	this paper
	Polycelis sp.	pending submision	MVCOI900	this paper
	Polycelis sp.	pending submision	MVCOI900	this paper
	Polycelis tenuis	AF178321	-	GenBank
	Polycelis tenuis	pending submision	MVCOI900	this paper
	Polycladodes alba	pending submision	MVCOI900	this paper
	Polycladodes alba	pending submision	MVCOI900	this paper
	Procerodes litoralis	pending submision	MVCOI900	this paper
	Recurva postrema	KF308763	-	GenBank
	Schmidtea lugubris	AF290019.1	-	GenBank
	Schmidtea lugubris	AF290020.1	-	GenBank
	Schmidtea lugubris	AF290021.1	-	GenBank
	Schmidtea lugubris	AF290022.1	-	GenBank
	Schmidtea lugubris	pending submision	BarS-COIR	this paper
	Schmidtea lugubris	pending submision	BarS-COIR	this paper
	Schmidtea lugubris	pending submision	MVCOI900	this paper
	Schmidtea lugubris	pending submision	MVCOI900	this paper
	Schmidtea lugubris	pending submision	MVCOI900	this paper
	Schmidtea lugubris	pending submision	MVCOI900	this paper
	Schmidtea lugubris	pending submision	MVCOI900	this paper
	Schmidtea lugubris	pending submision	MVCOI900	this paper
	Schmidtea lugubris	pending submision	MVCOI900	this paper
	Schmidtea lugubris	pending submision	MVCOI900	this paper
	Schmidtea lugubris	pending submision	MVCOI900	this paper
	Schmidtea lugubris	pending submision	MVCOI900	this paper
	Schmidtea mediterranea	pending submision	MVCOI900	this paper
	Schmidtea nova	MG457280	-	GenBank
	Schmidtea nova	pending submision	MVCOI900	this paper
	Schmidtea polychroa	AF287118.1	-	GenBank
	Schmidtea polychroa	pending submision	MVCOI900	this paper
	Schmidtea polychroa	pending submision	MVCOI900	this paper
	Schmidtea polychroa	pending submision	MVCOI900	this paper
	Schmidtea polychroa	pending submision	MVCOI900	this paper
